# Supplementary material for: Long Non-Coding RNA Malat1 Increases the Rescuing Effect of Quercetin on TNFα-Impaired Bone Marrow Stem Cell Osteogenesis and Ovariectomy-Induced Osteoporosis
Source: Int J Mol Sci. 2023 Mar 22;24(6):5965. doi: 10.3390/ijms24065965 (PMC10059267; doi:10.3390/ijms24065965)
Supplement: Supplementary file 1 [file ijms-24-05965-s001.zip]

Archive with 1 entries (1 files):
- ijms-2226310-supplementary.pdf
